# Supplementary material for: PGC1/PPAR drive cardiomyocyte maturation at single cell level via YAP1 and SF3B2
Source: Nat Commun. 2021 Mar 12;12:1648. doi: 10.1038/s41467-021-21957-z (PMC7955035; doi:10.1038/s41467-021-21957-z)
Supplement: Supplementary file 3 — Supplementary Data 1 [file 41467_2021_21957_MOESM3_ESM.xlsx]

## Sheet: ChIPqPCR validation
PGC1a	Mouse
Name	Gene_ID	Forward primer	Reverse Primer
ESRRA	NM_007953	actgaacagctacgcccact	caggccttgtcgatacacac
KLB	NM_031180	gagaaaacgccattctcagg	taggatggggtcatgagagc
PSD4	NM_177611	agccagctgtgtggagagtt	gacgtcagccagctacaggt
TAZ	NM_181516	tttccaccagcctacgactt	gttgtcgcaaaacatgccta
CD36	NM_007643	tgggccatttccttttgtaa	gtcccaacaaagcctgaaaa
PPARa
Name	Gene_ID	Forward primer	Reverse Primer
CSMD1	NM_053171	aacaagtctccgtgctccag	tggactcaaccatcctaccc
ZFPM2	NM_011766	tggaagaagttgctggaagg	actatgccatcagcgaaagg
LRBA	NM_030695	cgttctgtggcagtagcatc	gagaaaggtcaaggcacctg
ASIC2	NM_007384	aagaagggtcctggaggaaa	ccactagtctggcccttagc
TMEM178B	NM_001004182	gagaagagggcagcagaatg	tttgctcccttggtgatagc
ACOX1	NM_015729	aacgacaatgaaccgtctcc	gtgggactcacctcctttca
SULT2A1	NM_001111296	tccatggaaaggttctgtatga	ccaagttcatgaccccaaat
ACADL	NM_007381	aaacaaccatatgcgagttcaa	tgctgatttggtttgggttt
CD36	NM_007643	tgggccatttccttttgtaa	gtcccaacaaagcctgaaaa
Control
Name	Gene_ID	Forward primer	Reverse Primer
GAPDH	NM_008084	tccgcagccttttcaataat	gaggagtccttggagtgtgc
HPCAL1	NM_016677	ctggccattgggactgtact	gatgggtgttaaggccactg
Random 3' targets
Name		Forward primer	Reverse Primer
esrra intron		tccaggacggacagaaaaag	agaaatccgcctgcctct
sp7 intron		CCCCTTCCTCTCCCTCTATG	CTGCCAGAGGTCCTGAGTTC

## Sheet: YAP1 SF3B2 ChIPqPCR
Name	Sequence
Yap1 promoter qF	aaggtgccccacatttgtta
Yap1 promoter qR	tgagcacaggtgaaggtcag
Yap1 promoter qF 2	ctgtggcacaaagagttgga
Yap1 promoter qR 2	actgttcacccgcactaagg
SF3B2 promoter qF	gcccagttttcaagaagcag
SF3B2 promoter qR	attctcaagccccaaggttt
SF3B2 promoter qF 2	tggccaggagagaagaagaa
SF3B2 promoter qR 2	ctttcccttaccggggaata

## Sheet: PGC1 cmKO validation
Name	Sequence
PGC1a exon 2-7 qF	TCGGAAATCATATCCAACCAG
PGC1a exon 2-7 qR	TGCAGTTCCAGAGAGTTCCA
PGC1a exon 2-3 qF	AACAATGAGCCTGCGAACAT
PGC1a exon 2-3 qR	ACTGGCCTCGTTGTCAGTG
PGC1b exon 3-9 qF	GGACGCCAGTGACTTTGACT
PGC1b exon 3-9 qR	GGCTTGTATGGAGGTGTGGT
