# Supplementary material for: PGC1/PPAR drive cardiomyocyte maturation at single cell level via YAP1 and SF3B2
Source: Nat Commun. 2021 Mar 12;12:1648. doi: 10.1038/s41467-021-21957-z (PMC7955035; doi:10.1038/s41467-021-21957-z)
Supplement: Supplementary file 6 — Source Data [file 41467_2021_21957_MOESM6_ESM.xlsx]

## Sheet: Figure 1e
Time of Flight Data	p0	p07	p14	p21	p28
	200	156	184	384	204
	168	184	224	216	236
	168	216	204	272	144
	200	160	136	284	132
	172	168	192	280	252
	172	144	156	316	164
	184	164	240	172	204
	156	188	204	152	152
	172	192	220	272	124
	168	164	180	356	256
	184	232	216	232	128
	184	156	244	272	152
	176	204	220	256	196
	204	184	184	216	284
	192	260	168	144	252
	184	152	168	248	340
	164	208	232	260	184
	184	160	192	316	136
	176	180	128	256	124
	172	240	204	204	152
	176	176	332	240	248
	156	152	236	272	168
	188	172	224	196	236
	172	152	212	328	164
	176	172	244	280	172
	180	232	176	280	336
	184	248	224	296	304
	164	188	336	320	124
	172	212	196	164	204
	164	204	264	236	280
	180	200	180	324	188
	216	192	188	248	324
	200	164	240	184	252
	212	144	232	416	244
	164	184	180	192	152
	160	252	140	236	136
	168	164	168	220	280
	176	160	160	276	320
	172	172	168	288	144
	180	188	212	316	392
	184	156	204	288	140
	168	160	228	332	224
	192	300	200	308	256
	180	264	268	332	332
	192	172	288	184	124
	180	280	144	272	224
	180	188	236	356	204
	180	176	124	272	220
	168	228	248	168	252
	172	296	184	400	216
	172	160	192	328	140
	168	188	132	288	132
	184	216	160	196	124
	168	304	128	256	224
	164	248	192	328	172
	188	160	188	320	200
	168	160	140	212	168
	164	188	244	280	160
	152	172	152	336	160
	200	180	224	248	124
	176	156	292	416	124
	176	148	328	240	272
	172	144	204	188	188
	156	236	132	192	284
	164	180	292	244	212
	168	156	228	216	128
	212	160	176	268	220
	168	152	184	248	228
	180	188	200	228	168
	208	180	220	376	132
	160	180	188	224	152
	152	204	240	256	360
	208	236	208	312	300
	160	252	200	220	236
	176	164	196	284	208
	184	164	324	324	164
	180	156	128	288	128
	196	212	192	244	172
	188	152	264	188	320
	192	240	152	300	368
	192	144	244	264	272
	200	164	184	264	200
	160	148	304	396	136
	152	184	228	156	236
	224	148	296	208	320
	180	200	268	236	232
	160	288	260	144	416
	212	200	188	288	160
	192	176	204	332	160
	180	276	176	228	244
	196	192	196	244	152
	204	240	196	180	184
	204	168	160	308	240
	164	172	184	180	244
	184	232	268	208	232
	200	168	140	284	128
	184	156	128	228	280
	184	172	168	244	140
	208	164	136	320	252
	180	200	168	264	148
	160	240	260	272	136
	172	172	156	288	136
	164	156	196	236	152
	176	200	280	268	144
	188	200	200	236	184
	176	144	204	172	204
	148	460	128	252	160
	212	200	212	308	456
	220	160	220	292	204
	180	200	180	184	156
	176	176	188	344	380
	168	176	220	240	160
	204	216	172	236	188
	196	200	272	184	312
	168	156	164	352	296
	212	168	248	228	356
	200	384	220	156	124
	180	192	152	436	232
	164	180	224	164	236
	188	152	212	216	256
	180	160	168	228	128
	164	176	136	272	140
	196	192	212	248	264
	188	164	212	176	244
	192	428	164	224	132
	188	260	216	256	308
	184	220	212	240	136
	192	260	324	260	188
	176	148	128	252	316
	176	232	144	368	144
	188	192	196	348	220
	204	200	268	188	220
	196	168	208	192	204
	196	160	184	160	256
	184	200	200	180	152
	184	152	148	264	180
	212	212	284	288	176
	200	236	160	424	340
	164	188	188	208	224
	180	228	124	292	124
	172	160	216	220	256
	172	184	168	248	136
	184	164	196	192	212
	208	184	144	220	160
	212	260	132	256	208
	168	204	200	256	196
	184	196	160	284	288
	164	248	148	284	160
	152	212	172	200	156
	172	164	216	228	228
	192	208	248	236	236
	196	152	224	272	352
	188	172	204	248	164
	192	224	224	292	160
	160	148	268	404	200
	184	156	224	412	132
	196	168	180	188	216
	164	168	188	212	188
	192	160	172	276	156
	196	404	188	180	180
	184	152	240	384	208
	176	164	296	300	288
	192	228	212	188	128
	176	172	212	152	144
	172	220	264	272	168
	176	168	208	196	168
	176	164	192	252	160
	192	204	152	352	176
	172	184	168	232	228
	208	168	192	276	180
	188	188	228	156	128
	224	160	224	204	156
	184	152	156	288	136
	172	176	228	248	172
	204	200	152	184	192
	180	160	176	280	124
	168	168	240	152	228
	168	156	128	236	292
	184	176	172	236	136
	168	180	224	272	148
	188	168	240	196	232
	176	164	216	332	372
	172	188	284	304	192
	180	152	208	308	140
	160	156	248	236	220
	204	208	200	264	300
	176	160	164	260	292
	164	216	288	264	128
	192	280	384	336	172
	204	156	240	204	180
	208	236	144	348	196
	156	160	168	192	156
	200	168	148	232	236
	176	180	264	240	188
	168	176	244	408	160
	164	168	252	224	216
	188	188	192	224	192
	164	180	164	328	276
	180	204	300	196	144
	184	168	268	208	132
	192	428	228	300	208
	168	244	232	192	264
	152	220	224	192	172
	160	160	264	228	368
	196	172	152	184	304
	216	324	144	240	408
	188	204	140	156	204
	164	180	176	232	312
	172	196	176	204	196
	160	208	216	324	140
	204	156	160	168	192
	192	236	224	188	480
	180	172	216	252	124
	192	284	172	280	304
	152	304	196	252	272
	204	248	308	220	148
	168	200	136	276	220
	204	184	176	320	152
	200	168	212	336	128
	184	388	180	224	168
	196	196	200	272	184
	180	288	196	228	276
	180	244	252	196	316
	184	156	248	236	256
	164	160	272	216	176
	180	216	252	456	292
	140	168	224	352	252
	176	172	144	240	236
	204	200	176	204	228
	208	168	220	300	284
	168	164	216	300	516
	164	220	228	380	128
	156	156	204	204	240
	176	176	124	264	192
	200	200	228	256	212
	172	176	184	232	220
	164	160	176	300	220
	164	200	220	264	472
	176	168	160	212	196
	180	156	200	148	124
	180	176	208	220	164
	172	168	164	268	204
	172	284	252	232	140
	220	284	160	184	184
	164	164	160	336	192
	152	172	156	184	272
	224	304	152	340	248
	152	232	176	144	404
	184	228	204	368	208
	200	188	280	212	148
	192	152	232	156	192
	180	168	252	172	284
	172	152	196	196	232
	208	164	136	264	172
	172	156	140	184	180
	172	184	248	292	200
	176	164	208	248	192
	168	140	220	268	140
	172	148	180	320	184
	192	164	260	152	196
	196	168	216	164	252
	184	172	128	308	316
	188	192	244	348	256
	172	172	224	176	132
	172	176	188	152	124
	208	160	176	288	156
	172	156	212	268	328
	192	224	236	328	128
	196	176	220	312	180
	216	192	256	276	260
	172	156	236	272	244
	176	208	216	320	256
	212	184	184	320	168
	172	276	256	260	200
	156	224	256	308	156
	172	220	176	212	192
	164	156	180	224	132
	196	208	196	276	200
	180	300	204	240	216
	172	244	228	216	196
	156	164	248	300	228
	196	188	208	160	200
	172	144	132	296	244
	184	172	164	224	236
	168	192	236	240	132
	176	288	156	216	164
	216	156	196	308	188
	188	184	176	296	252
	160	172	312	236	216
	168	348	204	308	232
	216	208	224	268	244
	188	164	208	332	184
	172	156	228	164	140
	160	172	168	304	140
	176	160	260	212	136
	164	180	352	196	136
	172	220	184	164	224
	164	212	200	204	220
	172	156	164	448	340
	188	160	344	232	196
	172	208	252	192	160
	208	160	260	296	260
	176	168	156	344	280
	152	212	228	148	132
	172	260	156	164	284
	168	172	252	356	192
	176	172	216	340	204
	188	152	180	272	208
	184	156	192	320	204
	160	212	168	172	216
	156	200	184	328	260
	192	164	152	236	128
	184	232	188	160	360
	180	208	148	188	200
	212	176	192	300	232
	172	176	212	180	252
	212	188	212	168	204
	188	256	220	284	280
	176	160	200	276	136
	180	160	204	168	312
	168	232	148	200	340
	200	172	144	256	124
	180	192	188	240	176
	204	168	212	312	164
	180	192	180	216	172
	172	164	256	164	180
	160	260	172	176	144
	212	156	220	184	228
	172	156	148	224	212
	188	400	160	220	172
	164	192	192	284	236
	176	156	200	196	248
	212	156	200	296	232
	164	224	192	188	212
	180	216	184	284	380
	168	160	216	236	164
	180	156	252	184	196
	160	248	152	320	324
	176	176	216	228	156
	192	204	248	280	124
	220	184	248	340	244
	208	172	320	256	212
	176	160	248	180	168
	180	192	152	208	224
	200	300	256	264	304
	164	412	192	256	252
	204	248	152	248	256
	180	156	248	212	256
	192	188	184	260	152
	200	244	176	344	180
	180	164	212	252	332
	180	176	172	228	212
	188	144	188	236	300
	184	148	200	172	224
	204	168	204	328	224
	192	160	152	292	160
	184	172	188	308	136
	200	236	284	176	236
	164	184	136	240	240
	208	152	196	216	248
	192	164	208	184	264
	200	180	276	180	192
	156	192	240	208	196
	168	180	232	308	208
	204	168	252	200	140
	208	180	244	332	144
	172	188	252	260	168
	176	196	176	184	156
	172	172	248	244	152
	188	144	180	284	200
	168	156	264	264	488
	168	164	140	232	124
	208	220	284	288	124
	172	180	232	200	232
	184	176	172	192	160
	188	184	156	456	124
	172	176	252	260	284
	164	180	176	224	152
	168	188	208	188	136
	172	164	280	196	328
	188	160	268	236	264
	172	180	180	204	140
	220	192	152	248	268
	180	160	328	252	136
	176	260	252	268	196
	176	180	168	236	264
	180	168	288	244	156
	176	160	260	228	216
	168	164	184	200	124
	164	176	176	204	260
	168	180	256	364	168
	188	212	240	368	228
	216	168	156	284	128
	168	172	184	252	164
	156	180	180	184	272
	188	188	168	220	144
	168	148	168	340	148
	168	160	172	328	132
	180	200	208	148	208
	184	184	180	196	144
	184	284	156	152	148
	188	188	252	192	124
	176	164	196	332	256
	164	148	200	260	292
	180	212	168	284	124
	192	180	192	188	364
	196	184	216	200	264
	176	244	192	212	192
	164	188	240	244	252
	188	172	132	316	228
	200	144	260	312	184
	188	252	156	280	228
	192	164	192	220	148
	200	160	144	248	148
	172	196	236	268	232
	168	168	188	188	128
	192	224	212	224	260
	180	176	160	164	252
	176	156	260	256	308
	176	216	160	176	180
	188	316	180	300	180
	180	164	180	316	184
	184	248	260	300	228
	156	168	180	216	180
	180	180	232	252	252
	176	228	264	292	140
	168	188	256	312	160
	220	152	240	196	280
	208	192	160	364	208
	200	160	132	244	228
	188	196	232	264	220
	168	252	132	316	164
	160	452	188	200	236
	164	144	132	308	252
	188	156	176	260	140
	216	144	168	180	176
	188	152	216	268	196
	156	168	216	304	136
	164	148	236	320	160
	168	256	188	292	136
	188	516	136	220	140
	208	164	216	172	336
	168	160	168	304	240
	168	172	128	300	124
	152	160	180	304	328
	164	200	168	356	288
	172	152	192	308	144
	192	300	236	396	208
	172	240	196	308	128
	180	148	188	212	220
	176	152	256	228	264
	196	168	164	340	212
	188	152	220	292	164
	164	220	184	180	168
	196	164	132	340	156
	216	236	264	312	200
	192	164	280	260	172
	196	236	352	224	256
	192	160	192	336	124
	160	300	144	268	160
	160	180	144	180	208
	212	248	212	280	216
	188	172	204	232	336
	200	156	236	228	160
	208	164	152	244	160
	168	212	268	216	124
	164	184	184	292	172
	208	172	128	268	272
	156	172	188	152	240
	192	192	304	240	272
	176	212	192	244	340
	192	184	144	264	124
	196	184	140	260	180
	176	296	316	232	280
	160	180	228	316	348
	196	196	144	144	136
	172	148	168	228	140
	216	220	216	236	160
	180	144	236	148	132
	184	204	228	364	264
	200	188	176	284	148
	220	172	272	224	212
	176	160	216	336	148
	200	156	144	256	312
	200	160	168	292	228
	200	168	212	256	192
	184	176	224	296	152
	168	188	176	320	340
	224	148	172	248	160
	188	176	156	152	272
	228	152	180	164	272
	192	164	240	372	124
	184	160	148	164	388
	192	184	188	304	276
	220	204	236	204	128
	176	180	212	236	232
	196	248	156	220	148
	160	168	276	164	168
	172	196	132	160	132
	196	228	236	164	332
	188	176	264	364	136
	188	236	236	208	368
	212	244	288	156	164
	196	160	128	412	144
	208	160	288	404	156
	184	176	188	292	136
	184	196	204	368	228
	180	204	236	232	220
	204	164	136	168	208
	220	152	136	144	160
	216	164	156	292	288
	208	164	148	196	160
	220	152	228	236	152
	180	148	268	292	320
	176	188	148	280	256
	208	196	188	300	204
	224	208	204	296	144
	200	160	260	196	264
	208	208	172	276	128
	216	156	264	228	208
	168	160	128	232	252
	196	164	128	196	148
	196	168	220	364	188
	184	188	152	248	272
	180	192	260	308	200
	148	172	224	216	152
	172	204	172	184	168
	172	164	256	220	172
	156	156	244	240	232
	180	236	188	292	144
	168	164	188	232	180
	204	152	124	204	216
	216	224	140	300	152
	172	224	204	276	136
	196	152	148	288	256
	152	204	148	268	240
	160	156	256	256	256
	216	172	228	292	132
	188	152	212	200	336
	212	168	280	172	188
	200	208	188	312	136
	188	160	280	192	264
	180	156	232	328	136
	176	156	160	272	208
	176	208	196	228	132
	176	156	220	236	332
	160	176	232	208	176
	204	312	236	356	204
	168	232	208	224	192
	164	172	148	208	236
	196	152	212	144	224
	200	160	200	384	160
	220	224	256	152	256
	188	164	180	324	204
	172	196	168	248	228
	200	180	132	192	152
	192	496	204	252	252
	192	156	236	228	144
	192	164	232	244	136
	168	176	268	212	184
	196	172	220	316	156
	168	216	144	244	240
	212	160	172	212	220
	216	192	272	196	152
	184	168	276	300	272
	196	252	176	164	204
	156	160	224	284	160
	160	292	240	308	256
	184	176	228	176	292
	180	200	252	256	240
	208	192	284	176	292
	220	248	188	200	260
	212	204	176	192	228
	176	144	192	324	296
	200	280	208	296	360
	164	188	196	212	288
	176	184	152	388	152
	164	148	212	184	440
	184	192	124	296	148
	160	176	192	260	148
	188	164	180	152	144
	184	184	192	228	168
	184	232	176	356	344
	192	156	156	172	220
	184	168	184	216	236
	164	332	224	172	216
	204	172	124	200	236
	188	220	260	204	176
	172	168	196	184	148
	172	164	216	292	196
	192	152	148	236	320
	164	156	204	304	164
	204	172	132	216	220
	196	164	188	220	148
	212	276	212	168	140
	212	208	244	284	124
	212	252	244	256	244
	180	208	136	188	204
	176	288	148	256	124
	172	156	168	288	328
	196	188	228	252	168
	176	172	152	196	284
	164	252	260	316	136
	216	152	136	204	392
	168	144	228	236	244
	176	168	172	172	124
	184	192	148	248	144
	184	156	236	284	328
	212	208	196	228	300
	160	148	172	236	300
	204	324	360	340	256
	208	204	212	312	124
	176	200	204	196	152
	164	176	200	344	208
	188	312	192	340	124
	204	180	152	264	288
	200	236	204	240	160
	180	144	244	204	216
	208	272	348	248	232
	160	168	216	244	300
	176	168	172	280	148
	176	160	324	276	136
	184	152	248	176	216
	180	388	160	180	124
	164	228	172	188	216
	200	272	240	296	264
	184	168	164	212	192
	208	176	304	184	224
	220	188	188	168	216
	200	156	188	308	136
	172	176	200	196	156
	180	244	124	220	184
	208	208	232	204	324
	156	200	216	284	180
	200	244	232	180	280
	172	192	188	168	220
	184	156	156	256	156
	168	180	180	236	364
	176	176	172	148	236
	164	328	148	452	168
	184	160	240	256	224
	168	328	192	260	328
	196	180	196	240	140
	148	220	188	168	132
	204	188	236	188	396
	216	232	192	264	132
	176	200	192	300	236
	224	176	180	344	124
	176	220	180	192	164
	212	152	276	272	132
	172	196	148	224	244
	172	176	292	276	192
	168	204	232	388	136
	216	232	232	300	244
	188	172	160	356	248
	180	152	260	288	136
	176	168	224	156	164
	172	160	140	332	144
	188	304	200	180	136
	168	152	180	336	172
	188	160	196	376	180
	212	196	204	156	156
	176	336	204	180	156
	192	160	176	332	192
	196	184	164	300	200
	192	156	156	160	200
	160	176	280	312	232
	192	212	184	224	184
	192	164	124	180	128
	176	140	340	252	156
	188	220	160	192	148
	204	144	220	284	264
	224	196	160	228	180
	216	156	168	288	168
	200	236	232	220	204
	168	212	192	212	172
	184	164	256	244	188
	172	260	216	232	180
	160	176	136	200	288
	196	336	212	212	128
	164	152	220	236	148
	188	164	264	204	148
	180	156	144	232	244
	200	184	248	188	232
	196	344	196	244	156
	168	172	176	152	260
	188	168	156	212	148
	188	180	208	276	272
	200	168	220	276	164
	168	192	260	200	176
	204	172	248	220	240
	188	144	232	220	244
	196	228	208	188	256
	216	184	184	184	128
	172	180	172	208	132
	176	192	268	372	256
	196	156	188	316	324
	172	408	168	320	168
	172	392	184	164	124
	168	168	172	244	156
	176	180	172	380	156
	216	172	164	148	200
	184	152	208	348	272
	192	152	188	384	172
	180	264	200	208	140
	196	192	200	164	140
	208	164	240	272	200
	172	152	220	196	160
	196	168	180	180	128
	176	180	200	404	240
	188	160	304	232	280
	180	172	220	236	336
	200	192	196	256	228
	200	148	204	328	136
	184	180	176	244	156
	180	168	164	184	144
	180	164	148	232	124
	200	156	264	260	232
	192	180	276	348	220
	188	168	152	508	224
	176	200	272	332	416
	172	152	232	192	300
	192	164	200	228	284
	192	148	244	228	132
	208	196	276	292	124
	180	148	208	232	136
	196	200	176	316	312
	192	172	288	244	136
	168	164	148	368	204
	172	168	164	236	196
	172	168	276	244	196
	168	264	224	200	128
	184	160	196	308	316
	168	184	192	192	172
	212	172	196	208	212
	188	172	204	196	212
	192	168	156	188	144
	180	156	140	164	320
	224	216	184	172	232
	196	192	244	160	160
	180	196	220	212	148
	164	204	188	284	236
	172	192	164	344	152
	168	220	224	432	232
	172	204	224	212	144
	188	164	208	252	268
	148	172	216	204	220
	164	268	144	276	164
	152	156	220	220	140
	172	216	188	224	188
	164	180	216	176	124
	180	184	236	228	172
	192	192	316	332	156
	180	156	276	164	272
	192	168	204	252	152
	168	160	192	296	168
	192	144	164	360	264
	196	188	208	312	252
	208	308	236	260	192
	196	188	188	264	268
	188	172	172	248	300
	176	184	200	212	160
	164	168	368	312	156
	160	168	200	328	168
	164	144	172	320	124
	168	212	324	272	164
	196	324	184	356	204
	204	168	312	252	140
	224	216	192	280	124
	212	156	168	216	248
	208	336	188	192	236
	196	164	148	228	128
	172	176	272	276	136
	196	228	136	168	236
	176	176	152	312	140
	228	272	276	184	384
	184	140	272	184	184
	208	156	200	164	276
	212	152	148	288	300
	188	260	204	228	196
	196	180	160	164	196
	188	204	180	212	248
	204	236	232	236	152
	200	152	140	268	160
	152	260	172	320	180
	208	228	276	172	288
	172	160	276	192	172
	184	160	156	196	196
	224	148	220	276	176
	204	160	292	192	128
	156	180	152	256	248
	172	204	160	276	312
	208	216	308	240	256
	212	192	180	332	188
	188	160	236	212	168
	188	196	176	316	132
	176	232	136	208	124
	176	244	144	244	160
	176	264	176	280	208
	200	188	212	276	224
	184	180	172	260	140
	192	160	284	152	320
	180	184	192	188	236
	164	156	192	220	152
	192	156	220	220	236
	164	192	236	188	236
	212	308	228	296	136
	172	224	316	308	192
	168	188	196	316	124
	160	196	248	268	184
	180	224	248	416	140
	168	148	188	204	196
	152	172	208	312	172
	176	188	248	324	208
	184	164	224	272	136
	204	180	216	164	192
	168	156	176	344	164
	168	212	208	248	248
	180	156	360	368	268
	172	188	188	272	172
	204	164	208	204	176
	180	168	220	276	156
	196	184	144	184	248
	168	192	244	180	244
	204	180	156	280	188
	160	140	204	216	224
	192	196	252	292	144
	200	168	192	296	256
	200	156	164	260	144
	188	160	192	344	196
	192	156	248	272	128
	148	188	244	256	252
	176	256	200	284	132
	192	172	264	220	204
	204	188	156	248	156
	208	164	248	176	156
	172	196	256	308	172
	176	196	304	188	252
	188	208	152	348	128
	172	164	264	328	312
	212	156	152	252	196
	196	172	308	192	292
	188	180	280	180	236
	212	280	196	292	300
	184	232	192	296	220
	148	160	204	204	128
	228	228	228	204	200
	188	408	136	176	176
	168	156	152	404	128
	192	164	224	168	176
	176	148	196	176	164
	200	204	180	248	280
	212	164	140	248	244
	200	184	244	200	128
	176	204	224	216	324
	160	244	248	260	252
	208	336	224	180	148
	212	160	204	152	248
	180	208	132	172	280
	172	184	220	184	180
	224	156	204	332	228
	200	160	192	240	276
	200	160	180	220	212
	196	164	148	256	132
	164	156	224	264	216
	164	160	196	256	184
	220	228	192	332	204
	180	156	220	208	224
	188	188	212	248	136
	176	164	212	184	252
	172	148	208	284	260
	168	240	252	316	276
	192	168	196	260	136
	168	260	244	372	180
	188	156	244	156	128
	184	184	196	240	148
	192	212	148	204	132
	200	156	280	324	144
		188	204	324	172
		180	208	260	132
		168	216	252	256
		184	172	248	136
		200	172	196	196
		156	180	284	132
		256	236	200	252
		184	260	332	260
		260	216	308	332
		160	236	256	212
		172	232	348	188
		156	336	188	124
		152	272	292	200
		164	136	292	220
		236	188	196	252
		188	144	276	140
		156	308	344	128
		208	196	172	136
		360	184	172	208
		180	160	220	164
		156	276	308	124
		196	288	168	300
		160	208	248	196
		180	196	212	156
		160	216	268	140
		176	172	196	124
		172	200	340	148
		184	148	188	240
			148	224	252
			168	200	192
			224	192	236
			208	248	224
			140	280	168
			148	212	196
			200	312	128
			228	360	124
			196	156	280
			176	276	140
			200	332	156
			296	172	184
			272	196	172
			188	272	140
			212	204	188
			316	220	316
			224	276	128
			144	364	144
			188	160	140
			256	220	196
			220	344	216
			260	224	156
			264	340	260
			244	244	184
			284	156	152
			152	236	188
			228	288	136
			132	236	184
			276	300	204
			168	264	144
			164	160	132
			204	192	260
			140	236	140
			256	260	196
			280	344	292
			208	340	328
			228	248	284
			300	196	228
			204	356	140
			132	296	204
			212	296	156
			132	264	228
			140	380	288
			192	308	172
			128	236	208
			308	260	188
			128	304	208
			216	148	320
			204	280	168
			192	204	200
			168	176	376
			312	360	232
			200	168	252
			360	228	284
			236	236	244
			236	248	140
			152	260	200
			168	224	140
			196	188	208
			200	288	256
			252	328	268
			196	256	124
			260	256	140
			252	260	144
			224	208	120
			244	240	220
			200	164	180
			156	268	204
			160	208	124
			228	256	208
			160	176	240
			208	232	164
			200	304	148
			140	176	148
			168	216	164
			184	244	228
			152	196	164
			252	144	144
			152	312	136
			232	296	264
			204	176	368
			364	260	280
			280	172	264
			288	328	136
			232	240	136
			356	352	156
			172	164	412
			412	296	232
			172	244	144
			264	236	248
			196	244	268
			248	280	152
			192	152	140
			208	288	344
			216	256	300
			244	264	200
			308	216	148
			192	240	196
			204	176	288
			180	168	208
			356	272	264
			264	328	288
			200	184	132
			252	184	148
			268	196	148
			220	224	144
			200	196	276
			188	272	156
			248	240	180
			132	312	128
			224	228	200
			172	208	224
			176	164	296
			224	236	208
			168	296	188
			196	292	124
			184	324	244
			168	216	308
			160	344	136
			132	208	124
			172	280	124
			200	196	160
			196	272	240
			152	144	196
			192	204	144
			280	224	172
			272	200	472
			180	204	264
			192	264	200
			248	296	256
			212	288	136
			184	376	188
			232	172	156
			176	296	168
			164	244	140
			232	200	284
			264	364	228
			264	248	312
			196	216	124
			128	364	164
			160	240	240
			260	296	200
			176	316	144
			220	220	196
			284	288	132
			148	220	200
			252	276	176
			248	156	148
			188	180	136
			136	176	308
			160	168	160
			228	160	136
			236	200	320
			348	232	160
			192	220	216
			188	288	200
			192	220	352
			252	220	240
			236	192	172
			208	248	300
			232	200	124
			284	312	148
			164	200	124
			240	212	248
			208	160	192
			248	196	208
			212	272	280
			216	324	180
			248	476	144
			220	252	188
			188	256	144
			220	272	136
			148	268	256
			256	240	164
			280	224	320
			172	180	224
			260	188	260
			280	268	180
			232	308	136
			148	156	264
			192	236	128
			280	180	128
			260	296	288
			164	324	272
			244	152	228
			156	312	156
			280	188	136
			144	204	124
			208	236	148
			212	204	156
			164	176	164
			204	232	160
			164	284	224
			152	204	204
			264	360	236
			204	252	156
			188	180	184
			160	220	160
			152	196	188
			156	176	308
			192	272	208
			240	200	156
			216	180	332
			144	240	240
			212	276	248
			244	172	272
			240	180	124
			280	248	256
			208	220	176
			200	192	128
			180	320	472
			224	268	188
			244	176	136
			236	292	224
			256	308	132
			216	188	208
			156	232	268
			132	160	196
			208	240	144
			248	160	204
			212	172	340
			224	248	144
			204	232	128
			192	200	180
			240	220	132
			252	204	124
			212	248	164
			200	172	240
			196	160	244
			220	252	156
			240	272	296
			200	384	404
			184	268	200
			252	256	196
			188	340	280
			228	296	140
			232	168	148
			276	232	132
			196	216	436
			280	204	256
			264	340	136
			252	272	132
			220	192	256
			152	308	328
			208	220	132
			192	292	152
			232	212	296
			176	364	188
			228	172	144
			208	212	136
			340	200	248
			184	200	140
			160	228	272
			252	236	172
			216	184	208
			180	344	168
			124	292	236
			260	292	124
			204	200	244
			228	200	192
			252	248	148
			180	148	260
			212	272	240
			132	188	140
			164	268	192
			220	196	136
			224	240	216
			228	240	332
			152	184	152
			220	428	124
			248	228	220
			176	268	224
			188	264	248
			256	280	188
			180	188	204
			232	164	224
			248	392	220
			168	248	204
			192	192	192
			244	208	204
			240	260	148
			168	244	176
			156	292	224
			312	292	180
			140	220	212
			140	256	252
			200	192	284
			276	420	164
			204	164	260
			220	216	268
			180	244	212
			288	192	212
			184	388	128
			256	344	284
			156	324	272
			228	172	212
			216	220	188
			164	224	128
			204	196	212
			248	144	124
			204	288	240
			196	256	208
			176	148	172
			260	304	124
			148	164	304
			156	296	184
			216	196	144
			252	212	160
			172	212	208
			244	252	168
			228	268	140
			148	176	144
			164	300	260
			148	252	124
			248	344	292
			176	160	300
			224	296	256
			140	220	152
			132	248	208
			152	272	132
			236	212	156
			176	320	280
			220	336	344
			304	212	132
			236	356	144
			160	268	204
			376	308	180
			220	180	180
			172	172	228
			196	288	272
			224	216	240
			172	200	168
			188	284	292
			196	160	140
			200	300	200
			152	260	140
			232	244	212
			168	340	328
			264	228	124
			188	244	144
			192	304	160
			188	288	328
			304	196	132
			164	256	124
			184	248	144
			252	236	252
			188	188	348
			204	324	136
			216	268	240
			156	188	184
			284	172	216
			248	340	256
			128	272	152
			140	176	156
			232	264	200
			188	288	248
			164	344	136
			188	284	264
			188	248	308
			156	328	224
			256	196	132
			180	236	196
			132	260	228
			144	208	212
			244	156	124
			176	188	368
			252	256	124
			152	448	180
			204	164	360
			340	336	380
			260	276	180
			220	268	136
			236	276	128
			168	400	264
			236	340	148
			172	280	140
			160	272	124
			168	264	172
			244	260	148
			216	304	376
			260	228	232
			192	316	204
			248	264	180
			292	172	144
			256	216	196
			252	204	192
			220	264	272
			220	256	380
			164	196	148
			164	256	204
			352	224	176
			228	148	136
			156	316	336
			184	180	132
			224	308	268
			168	260	152
			148	220	188
			256	148	148
			184	160	260
			204	296	180
			144	292	176
			220	272	192
			180	396	136
			232	228	148
			196	320	228
			248	212	152
			228	184	164
			264	284	308
			180	160	124
			276	272	332
			320	176	140
			212	264	448
			320	220	220
			144	180	160
			192	300	144
			260	224	168
			216	168	168
			180	316	236
			168	200	248
			200	356	260
			212	292	156
			288	160	264
			248	160	148
			236	324	148
			148	236	236
			320	228	192
			428	240	180
			124	192	124
			200	200	188
			228	232	132
			196	172	148
			240	232	216
			188	316	156
			212	284	440
			188	192	192
			140	248	268
			296	292	160
			144	188	136
			264	360	148
			184	196	204
			148	228	148
			208	252	256
			180	256	208
			140	324	208
			168	208	140
			160	228	124
			316	204	204
			188	292	200
			192	244	296
			200	172	132
			244	360	268
			192	160	128
			312	292	280
			192	276	216
			236	316	216
			288	240	168
			128	216	264
			216	292	212
			240	220	172
			168	224	132
			248	260	124
			220	264	128
			176	328	140
			332	396	336
			172	192	208
			208	268	200
			316	256	224
			188	184	256
			280	320	396
			292	236	268
			204	264	128
			228	184	132
			216	164	148
			172	200	240
			204	208	228
			184	200	304
			236	356	328
			240	216	280
			228	168	288
			216	184	208
			184	340	196
			148	352	236
			252	220	176
			172	196	124
			176	160	280
			168	284	136
			244	228	304
			212	248	204
			168	192	220
			180	272	264
			236	160	220
			208	372	148
			224	200	124
			292	224	148
			204	240	168
			188	204	144
			228	292	300
			176	336	252
			228	188	196
			236	256	276
			200	376	128
			216	248	248
			204	288	124
			228	308	316
			216	252	148
			212	252	228
			168	416	264
			220	208	316
			204	236	220
			192	324	144
			144	364	260
			136	436	168
			256	216	276
			196	260	168
			172	152	160
			148	220	204
			252	180	152
			184	156	248
			212	264	220
			148	236	200
			284	256	124
			184	216	176
			180	192	208
			224	156	132
			196	192	196
			204	244	168
			176	244	164
			232	344	172
			152	384	152
			164	220	200
			212	216	272
			200	168	132
			200	264	352
			244	176	244
			252	220	252
			268	208	264
			168	228	268
			260	280	156
			160	160	232
			148	292	264
			248	260	376
			196	212	436
			264	240	160
			252	216	296
			328	248	148
			144	268	200
			172	252	176
			172	180	136
			164	232	308
			244	308	160
			260	192	164
			204	324	228
			140	352	236
			140	192	180
			192	216	124
			280	232	164
			200	172	124
			240	276	184
			224	304	140
			240	168	136
			224	156	220
			304	208	124
			260	236	212
			192	164	124
			156	276	228
			260	152	228
			220	232	188
			272	224	144
			184	244	164
			204	268	308
			152	292	292
			244	172	136
			220	200	272
			240	296	196
			164	300	188
			416	240	328
			224	200	316
			172	212	300
			392	188	256
			164	284	164
			224	236	132
			220	288	168
			248	204	280
			168	164	124
			184	204	176
			220	316	136
			296	236	304
			236	212	132
			288	288	260
			188	204	132
			208	220	132
			284	408	240
			240	228	344
			288	240	156
			268	236	136
			252	216	168
			228	188	136
			208	220	316
			172	216	152
			132	248	316
			248	236	136
			156	344	124
			140	320	236
			224	216	176
			248	212	288
			216	212	296
			216	196	148
			320	256	160
			164	236	168
			280	312	388
			216	248	184
			216	292	176
			248	252	156
			232	192	140
			208	232	148
			284	264	164
			220	248	132
			256	168	184
			196	180	228
			160	148	264
			176	244	212
			144	252	136
			216	224	436
			196	208	276
			176	164	280
			196	156	172
			152	284	300
			168	272	348
			248	240	232
			196	404	144
			148	164	312
			180	216	136
			228	164	124
			196	352	196
			212	272	164
			228	208	144
			176	292	124
			168	244	148
			200	260	184
			160	248	188
			160	184	244
			220	212	248
			252	208	228
			172	216	248
			224	260	140
			180	196	124
			204	172	176
			232	224	228
			248	180	244
			252	208	128
			128	356	228
			196	296	244
			180	260	156
			136	228	252
			308	348	128
			256	232	128
			240	168	244
			180	204	124
			248	220	252
			188	188	224
			164	352	268
			208	288	132
			240	264	172
			264	220	308
			232	224	216
			200	276	176
			192	344	212
			196	332	204
			212	288	272
			240	408	204
			264	228	232
			172	280	140
			188	416	164
			224	228	128
			180	176	288
			236	280	148
			264	152	148
			272	340	136
			184	192	192
			228	176	224
			164	208	212
			164	244	308
			172	152	124
			228	204	228
			244	228	172
			200	252	184
			132	272	148
			220	184	248
			176	240	140
			172	180	176
			156	268	128
			216	244	136
			176	288	148
			244	332	248
			188	192	148
			264	280	160
			252	152	172
			204	152	284
			220	380	124
			188	420	348
			140	264	136
			184	208	216
			316	172	292
			132	156	188
			164	272	160
			224	300	280
			228	160	284
			192	232	236
			232	240	136
			268	252	144
			124	156	244
			188	248	284
			144	256	164
			312	220	172
			184	204	124
			276	160	264
			220	172	184
			264	280	184
			244	220	152
			356	256	124
			268	208	328
			180	260	384
			180	156	224
			148	160	184
			220	292	144
			248	344	152
			224	236	240
			176	148	148
			164	228	288
			264	284	272
			184	380	144
			176	264	272
			264	180	148
			276	240	184
			148	228	296
			224	200	148
			152	208	164
			212	248	260
			252	300	160
			328	284	136
			128	212	292
			336	308	148
			180	352	204
			232	240	176
			220	252	252
			164	188	244
			312	276	180
			136	252	164
			244	204	224
			196	244	132
			292	268	244
			216	148	204
			284	284	272
			140	208	132
			176	288	188
			172	328	148
			236	252	224
			300	156	144
			244	244	224
			248	180	220
			188	340	288
			232	260	396
			280	220	164
			296	148	192
			144	252	168
			280	268	152
			232	252	224
			220	176	144
			208	184	172
			292	220	268
			132	200	168
			196	272	156
			192	168	304
			208	228	276
			168	192	172
			168	260	216
			288	156	152
			136	228	124
			128	180	156
			212	292	144
			164	216	144
			172	168	140
			200	496	308
			184	252	164
			204	172	204
			204	220	236
			264	248	196
			188	360	140
			268	220	308
			300	264	204
			200	292	236
			276	224	296
			216	244	180
			200	276	232
			176	244	164
			204	168	136
			192	292	156
			184	252	320
			216	212	232
			180	240	200
			232	304	256
			184	176	424
			180	232	156
			156	144	220
			208	196	356
			244	224	128
			200	164	260
			184	216	124
			196	316	184
			260	228	352
			248	168	248
			140	292	264
			168	240	296
			208	268	140
			224	220	136
			268	344	256
			232	228	292
			260	220	172
			276	204	140
			196	148	200
			212	188	132
			256	224	256
			208	168	304
			228	304	292
			164	340	280
			256	176	128
			244	196	128
			224	256	164
			252	232	168
			292	272	224
			172	248	288
			156	164	252
			348	240	300
			184	280	244
			172	316	236
			200	164	248
			200	176	264
			192	144	164
			148	236	176
			292	216	152
			260	196	224
			248	228	268
			220	284	252
			152	176	176
			196	324	260
			220	440	220
			164	204	216
			216	232	132
			292	228	304
			188	192	136
			144	260	188
			156	268	208
			216	252	344
			304	184	148
			244	156	172
			184	212	128
			136	340	260
			252	312	208
			192	204	136
			216	316	132
			160	300	152
			136	344	136
			180	248	368
			300	232	132
			200	336	164
			212	232	264
			288	208	132
			244	216	144
			168	176	232
			268	184	176
			256	260	144
			188	224	144
			188	208	308
			244	184	176
			224	240	196
			140	224	272
			172	416	528
			252	256	152
			176	200	272
			184	344	128
			220	220	124
			164	260	192
			208	324	124
			152	228	200
			224	244	204
			252	168	284
			248	172	164
			280	280	336
			152	352	144
			196	228	216
			192	328	164
			268	312	152
			192	168	340
			184	280	132
			184	220	168
			208	256	216
			252	208	128
			288	304	288
			204	216	160
			208	236	380
			244	232	228
			180	432	168
			300	276	276
			132	216	200
			148	408	180
			164	316	188
			276	268	124
			232	252	232
			140	164	164
			204	204	132
			328	236	140
			176	304	200
			140	244	152
			272	228	164
			220	176	132
			228	212	140
			244	192	228
			172	232	316
			256	236	212
			204	260	276
			160	204	132
			180	236	176
			392	420	284
			192	216	340
			252	172	160
			272	244	144
			164	252	308
			180	268	176
			248	196	128
			152	256	244
			164	340	216
			180	208	244
			172	216	268
			232	336	152
			208	396	132
			220	312	124
			252	220	164
			208	236	320
			148	192	228
			200	156	204
			268	312	240
			332	360	176
			300	380	136
			240	240	156
			208	172	164
			204	252	188
			212	236	132
			228	312	316
			192	304	260
			248	468	136
			188	240	132
			180	224	212
			176	268	180
			224	216	180
			372	160	212
			244	148	144
			196	248	168
			308	256	276
			208	228	420
			216	312	136
			176	216	220
			172	284	124
			260	264	164
			212	260	252
			188	196	164
			192	224	148
			212	220	232
			236	264	136
			136	196	136
			168	200	192
			188	288	140
			148	192	128
			216	296	180
			184	316	140
			192	268	128
			256	316	236
			200	184	152
			220	216	140
			152	184	356
			372	168	188
			264	224	172
			200	268	128
			172	232	204
			212	212	144
			188	332	280
			128	340	356
			220	316	324
			196	240	136
			224	328	164
			204	264	256
			212	372	144
			176	272	216
			264	296	144
			252	240	224
			268	256	216
			168	172	224
			204	308	152
			168	408	192
			216	228	144
			228	176	236
			212	220	216
			204	324	128
			188	196	472
			208	252	272
			284	300	128
			180	328	228
			172	220	220
			168	332	304
			256	216	212
			188	236	144
			256	156	160
			200	296	208
			256	212	156
			224	284	256
			172	284	136
			220	204	224
			276	272	140
			132	308	188
			176	272	208
			172	288	204
			232	248	176
			272	156	220
			164	260	124
			224	208	216
			272	288	272
			180	284	212
			328	260	144
			260	308	144
			268	220	440
			184	244	340
			264	232	176
			220	252	148
			184	248	152
			164	192	168
			216	216	132
			184	340	204
			240	344	332
			136	172	128
			200	332	184
			224	212	224
			184	232	124
			188	188	124
			136	284	332
			264	172	192
			168	176	216
			156	168	216
			252	292	308
			212	316	196
			252	304	364
			288	224	152
			248	360	188
			132	292	260
			128	320	224
			192	216	296
			288	176	180
			140	324	236
			192	324	156
			276	224	232
			148	268	268
			152	172	160
			180	288	252
			144	308	152
			428	232	208
			172	268	292
			204	352	132
			132	296	160
			156	244	128
			188	228	248
			160	224	228
			252	240	268
			156	172	128
			196	264	376
			192	200	276
			252	276	220
			216	296	124
			220	324	152
			232	336	124
			220	188	232
			200	312	156
			188	304	300
			228	280	212
			188	216	244
			208	220	324
			168	308	212
			144	192	128
			208	200	364
			204	252	128
			220	144	236
			136	152	256
			228	236	132
			252	188	136
			212	304	136
			220	232	240
[truncated: 170,361 more rows]

## Sheet: Figure 2b
Upstream Regulator	-LOG( p-value)
NFKBIA	23.4949
PPARGC1A	19.2899
ERG	18.8125
HIF1A	18.4622
SP1	16.3605
CCND1	15.0799
WT1	14.5045
NOTCH1	13.4168
MYOD1	12.6326
E2F3	12.2426
YAP1	12.2154
MEF2C	11.8729
EGR1	10.7282
KLF4	10.7077
KLF2	10.6757
MYOCD	10.5157
JUN	10.4698
SOX4	10.1113
ID3	10.1029
SOX2	10.0964
EPAS1	9.97469
KLF3	9.59688
TCF7L2	8.40012
NOSTRIN	7.91364
PPARGC1B	7.68825
TEAD4	7.67366
MEF2A	7.36452
NOTCH3	7.28904
SOX1	6.90658
SOX3	6.70997
TCF4	6.50031
MRTFA	5.93181
MECOM	5.62342
RUNX2	5.4034
ETV6	5.06148

## Sheet: Figure 2c
Dissociated CM area
d7rfp	d7neg	d14rfp	d14neg	d30rfp	d30neg
471.752	505.891	448.943	1622.96	882.79	972.658
499.698	519.939	835.498	1342.6	1112.66	972.658
447.734	614.501	1375.98	993.806	1346.81	1173.18
531.571	478.097	517.22	926.888	1470.91	896.24
358.761	629.758	1233.99	1533.69	1567.5	1612.74
478.097	886.556	942.598	1641.99	927.419	816.153
332.779	722.658	1362.84	1069.64	588.73	1753.96
159.97	439.426	545.77	1216.92	717.725	849.777
158.157	817.371	393.958	678.852	838.161	1333.97
380.816	619.788	728.701	734.29	659.647	802.703
553.172	414.652	1510.27	1872.96	701.83	1650.65
	388.671	1422.2	1568.13	508.032	1489.86
	681.118	682.628	1100.15	1697.11	1469.08
	979.305	418.278	1214.65	1233.7	1093.71
	774.773	525.378	1044.86	718.337	992.222
	912.235	573.414	2064.65	852.222	2810.99
	485.045	1252.42	1976.43	913.358	2171.52
	644.411	600.302	830.967	633.359	1651.87
	569.939	728.852	1221.15	765.411	1718.51
	388.066	398.791	1434.89	608.905	1908.64
	613.293	1019.49	1050.15	1333.97	1167.68
	756.797	522.507	750.151	515.368	736.677
	435.649	398.036	864.199	719.559	1584.62
	265.257	701.359	992.9	1224.54	1400.6
	424.169	983.232	1000.75	1359.64	1466.63
	270.091	1212.54	599.396	672.485	1875.01
	680.211	603.625	1101.81	597.901	1643.31
	315.257	583.837	844.562	690.215	1620.69
	661.631	1111.93	773.716	1414.66	1450.73
	234.139	492.145	1113.75	866.895	1130.39
	323.867	575.529	1364.65	478.076	2080.43
	743.807	538.671	1201.96	1347.42	1770.47
	432.175	441.843	1195.62	596.067	1157.29
	275.982	1520.69	1896.53	584.451	1912.91
	548.489	1291.09	1096.83	745.847	3221.2
	475.075	775.377	2091.84	1583.4	1937.98
	354.381	603.021	1446.37	1711.78	3267.67
	590.181	525.68	1494.71	894.406	1238.6
	726.133	1310.12	783.988	719.559	2142.17
	573.565	606.193	2502.57	320.959	1438.51
	748.489	573.565	682.326	565.499	1171.35
	678.097	706.344	904.985	533.098	1510.04
	485.649	816.465	652.568	1215.37	1300.34
	730.06	527.039	884.29	2207.59	2005.23
		463.142	906.344	489.08	1463.57
		654.683	1437.91	1004.45	1846.89
		679.456	1635.8	1702.61	1530.82
		1235.05	811.329	1453.18	1529.6
		534.894	1149.4	494.582	1835.88
			778.248	384.592	1533.27
			1608.16	432.175	1538.16
			1284.14	682.93	2880.07
			1313.29	833.837	2236.32
			662.387	429.758	1834.05
			398.64	679.758	1982
			1211.48	520.695	1293.62
			865.71	651.813	1513.7
			803.021	1165.71	1134.67
			761.933	1128.25	1137.72
			699.698	922.809	788.031
			916.616	552.87	1619.47
			820.544	900.453	1749.68
			1140.18	425.68	1587.07
			767.371	300.302	1305.23
			1057.7	735.196	1395.71
			975.831	784.592	2239.99
			1037.91	665.257	2872.12
			671.45	759.214	1802.26
			1145.77	1007.7	2021.12
			978.55	396.677	2102.43
			1027.19	494.26	2123.83
			1401.21	765.106	2230.21
			1087.31	823.565	1679.99
			1175.53	695.468	1088.2
			1150.91	1552.42	1769.25
			1467.22	988.973	2541.38
			1211.33	599.094	2030.91
			783.384	475.68	2334.14
			1354.68	575.226	2632.47
			877.19	813.746	4932.99
			1167.07	633.535	4289.23
			1397.58	841.39	1354.14
			803.776	1002.12	1153.62
			1108.16	1280.51	1298.51
			1386.71	1614.95	1145.67
			1201.81	1654.98	2070.03
			971.45	511.933	2359.2
			843.051	678.701	2041.91
			777.643	693.807	2355.53
			1467.98	613.142	1337.63
				1112.39	1521.65
				361.027	3237.1
				731.722	2041.3
				889.124	1340.69
				399.094	1697.11
				755.74	1792.48
				433.384	2215.53
				560.121	2245.49
				2602.57	1612.13
				1458.01	2071.87
				620.846	1469.08
				624.471	1933.09
				607.402	4108.89
				289.879	3775.09
				461.329	1490.47
				736.405	1689.16
				321.299	1942.87
				291.994	2211.87
				628.55	1386.54
				848.791	1799.82
				662.387	2117.72
				276.586	1837.11
				524.018	2228.37
				969.788	1914.14
				786.707	2109.16
				931.269	2734.57
				1016.16	2683.83
				769.486	1763.75
				855.891	1608.46
				724.32	2200.25
				571.752	2062.7
				1448.79	1125.5
				944.562	918.86
				1058.01	1645.14
				625.529	3084.87
				946.677	1904.36
				479.607	3226.71
				618.429	1586.45
				1690.33	2034.57
				1071.3	2317.63
				462.991	1744.79
				593.807	1146.89
					1776.58
					1305.84
					1721.56
					1183.57
					1753.35
					1582.79
					1044.19
					2117.72
					930.475
					1749.68
					1287.5
					1494.75
					1449.51
					980.606
					4768.53
					1286.89
					1105.93
					997.113
					2407.5
					1262.44
					1050.91
					1297.9
					3270.72
					1617.02
					649.865
					1048.47
					1285.06
					1436.06
					1186.02
					1186.02
					1338.86
					868.127
					886.707
					1165.41
					1295.47
					1172.81
					1360.42
					958.761
					927.19
					1183.69
					942.9
					960.574
					1550.15
					1121.45
					1856.8
					1398.94
					1324.02
					1183.84
					1353.78
					1124.17
					1022.21
					987.009
					1824.17
					755.438
					1103.78
					2318.43
					1367.37
					887.613
					2165.26
					1443.35
					1450.15
					2090.78
					587.915
					1299.09
					1171.45
					2132.48
					1621.9
					758.459
					604.834
					1891.39
					1432.78
					953.474
					1299.24
					1138.37
					1197.28
					623.565
					564.652
					839.275
					926.435
					1327.34
					1497.28
					636.556
					1107.7
					1252.72
					1256.04
					1650.6
					1070.85
					879.607
					2034.89
					1447.28
					1202.57
					1294.71
					1717.98
					1130.06
					2265.41
					3368.73
					1508.01
					1711.78
					1157.1
					1282.63
					1154.68
					1871.6
					1166.16
					925.982
					815.559
					636.858
					823.263
					1891.99
					1647.13
					1638.37
					1934.59
					1113.44
					1287.46
					1222.05
					1458.01
					2669.94
					1435.8
					2288.37
					1948.94
					1414.65
					1280.66
					1920.69
					1810.27
					1758.61
					1347.88
					1660.57
					1274.92
					1076.89
					861.329
					1470.09
					1291.99
					1122.05
					891.39
					2319.18
					1268.73
					2285.8
					1348.49
					1048.49
					2600
					1261.18
					1159.06
					1257.4
					1800.45
					1072.66
					776.586
					1693.65
					1083.38
					1221
					1105.74
					1140.33
					1481.87
					1621.75
					1020.39
					765.861
					1001.66
					892.145
					1396.68
					1026.59
					646.828
					1257.7
					1269.94
					1064.95
					905.287
					1071.9
					1821
					758.006
					924.018
					958.157
					1433.08
					1065.71
					1552.87
					1576.74
					944.26
					1008.46
					1446.83
					1391.69
					1289.58
					1311.03
					1188.52
					1195.47
					1385.05
					1202.12
					1054.38
					1214.2
					946.525
					986.707
					1138.07
					1061.33
					858.006
					948.187
					969.637
					892.9
					951.359
					921.299
					1600.76
					1425.98
					1676.13
					614.501
					729.758
					1734.74
					966.314
					1145.47
					1018.88
					1529.76
					862.538
					1378.1
					1150.6
					1489.28
					1267.83
					1013.29
					1041.09
					1171.75
					1217.98
					1065.56
					1038.07
					835.952
					1351.51
					1101.51
					980.664
					785.196
					1476.13
					928.399
					1414.5
					798.036
					1414.05
					991.843
					987.311
					1543.65
					1033.23
					1325.08
					969.335
					1243.65
					1074.47
					1695.17
					941.541
					855.287
					1678.7
					1140.63
					1484.29
					782.628
					1199.55
					1186.4
					813.897
					930.664
					1923.57
					981.873
					1450.3
					821.752
					1151.81
					933.384
					1407.1
					1516.31
					722.658
					891.692
					1098.34
					1369.34
					1367.67
					1676.59
					975.982
					1499.09
					895.317
					649.547
					1325.08
					1241.99
					630.06
					1268.43
					908.308
					1441.24
					908.308
					1441.24
					846.526
					1089.58
					916.314
					1352.72
					750.453
					799.849
					867.22
					1225.08
					761.178
					740.936
					1021
					738.519
					978.701
					1749.24
					830.362
					774.018
					1137.16
					915.861
					641.239
					773.867
					796.526
					1030.06
					1351.36
					702.417
					1072.2
					1290.94
					1567.67
					2043.2
					1040.48
					957.855
					1151.51
					511.933
					1288.52
					1782.78
					692.447
					1138.67
					1162.69
					1196.37
					1003.47
					698.791
					1291.69
					1102.72
					418.58
					625.226
					858.912
					1191.24
					470.997
					701.51
					1166.77
					480.362
					2333.68
					1742.3
					951.208
					785.196
					660.423
					634.139
					1094.26
					398.036
					695.619
					636.556
					858.006
					1087.16
					1261.78
					1088.97
					2068.58
					1413.44
					1206.19
					1474.02
					1342.14
					1666.16
					2488.82
					1216.62
					1369.94
					2042.75
					1291.09
					1446.22
					940.332
					1330.66
					1413.44
					1469.18
					1463.6
					2049.39
					1045.77
					1098.79
					1493.2
					1570.24
					1100.6
					1273.11
					1425.23
					1682.93
					1594.56
					1458.91
					1722.81
					1729.15
					1102.72
					1255.89
					838.822
					1831.12
					1728.25
					1869.03
					2504.08
					1615.56
					1407.55
					864.803
					1045.02
					2378.4
					986.556
					2305.89
					2308.01
					1905.59
					1429.76
					1930.06
					1456.19
					1479.46
					1796.07
					2411.48
					1996.98
					1507.4
					2247.73
					621.299

## Sheet: Figure 3e,f,h,u, Figure S2 g-n
Contractility Data	Cell type	Departure Velocity	Peak Height	Fractional Shortening	Time To Baseline 90	Return Velocity	Tau		Calcium Data	Cell type	Baseline	Departure Velocity	Peak Height	Time To Baseline 90	Return Velocity	Tau
	Control	-1.3891	0.0732	4.4795	0.286	1.0545	0.0573			Control	8.6106	92.5892	2.1077	0.04	-25.384	0.1134
	Control	-3.9662	0.1828	10.2455	0.209	3.325	0.0445			Control	8.463	526.446	18.538	0.38	-10.163	0.213
	Control	-2.1145	0.1259	7.7147	0.362	1.159	0.0724			Control	10.972	88.566	9.511	0.256	-7.862	0.163
	Control	-3.1234	0.1417	8.7646	0.262	1.6339	0.048			Control	9.2095	205.952	3.3759	0.028	-9.6415	0.2127
	Control	-0.9424	0.0612	3.8796	0.275	0.776	0.0695			Control	8.4914	167.164	2.2387	0.028	-11.9189	0.2735
	Control	-3.8349	0.212	12.7016	0.306	2.3171	0.0517			Control	8.701	56.124	10.681	0.532	-12.869	0.149
	Control	-1.3018	0.1062	6.6155	0.462	0.7358	0.089			Control	9.7386	133.326	2.1624	0.03	-8.0662	0.15
	Control	-2.2282	0.1352	8.2671	0.34	1.361	0.0576			Control	5.7702	89.626	1.821	0.047	-5.6301	0.2445
	Control	-0.1731	0.0095	0.5566	0.577	0.0591	0.2227			Control	8.7583	218.771	2.6107	0.028	-12.6664	0.2629
	Control	-0.8063	0.0943	5.8533	0.727	0.3439	0.1926			Control	9.0943	279.256	2.889	0.026	-14.3496	0.1654
	Control	-0.6444	0.0732	4.2665	0.927	0.2744	0.2442			Control	9.0248	233.874	2.8311	0.027	-14.8129	0.2143
	Control	-3.7474	0.2373	14.1021	0.433	1.4607	0.1112			Control	7.6198	282.659	3.8902	0.026	-17.9753	0.1452
	Control	-2.5358	0.1365	8.2253	0.247	1.981	0.0486			RFP+ PGC1a cmKO	7.426	46.2781	0.809	0.348	-5.7703	0.2039
	RFP+ PGC1a cmKO	-3.5268	0.1693	10.0515	0.249	2.4835	0.0426			RFP+ PGC1a cmKO	8.2544	100.886	1.5774	0.689	-6.2433	0.3132
	RFP+ PGC1a cmKO	-1.1913	0.0656	3.8937	0.206	1.2447	0.051			RFP+ PGC1a cmKO	5.9825	14.5123	1.2584	0.608	-5.8593	0.1996
	RFP+ PGC1a cmKO	-1.0305	0.0804	4.5427	0.308	0.878	0.0717			RFP+ PGC1a cmKO	7.2567	117.026	2.4894	0.767	-9.7979	0.2935
	RFP+ PGC1a cmKO	-1.0527	0.0873	4.9376	0.318	0.8619	0.0734			RFP+ PGC1a cmKO	7.5861	117.92	1.315	0.432	-23.0312	0.2078
	RFP+ PGC1a cmKO	-1.1049	0.0868	4.91	0.318	0.8411	0.0746			RFP+ PGC1a cmKO	9.069	92.8452	2.3433	0.506	-14.4196	0.1244
	RFP+ PGC1a cmKO	-1.0301	0.0816	4.6158	0.311	0.8553	0.078			RFP+ PGC1a cmKO	8.1813	104.544	2.3018	0.95	-12.2416	0.2572
	RFP+ PGC1a cmKO	-1.0772	0.0857	4.8487	0.315	0.8432	0.0761			RFP+ PGC1a cmKO	9.7933	246.431	3.5309	0.675	-13.0589	0.5031
	RFP+ PGC1a cmKO	-2.3303	0.1231	7.7762	0.271	1.9752	0.0664			RFP+ PGC1a cmKO	8.1843	161.823	2.132	0.484	-26.7142	0.265
	RFP+ PGC1a cmKO	-1.2032	0.0912	5.7999	0.341	0.8849	0.0722
	RFP+ PGC1a cmKO	-2.8433	0.1514	9.1375	0.272	1.7729	0.0484
	RFP+ PGC1a cmKO	-0.9184	0.051	3.1238	0.512	0.4335	0.2041
	RFP+ PGC1a cmKO	-0.4219	0.0378	2.1927	0.653	0.1953	0.2324
	RFP+ PGC1a cmKO	-0.1874	0.0184	1.1134	0.479	0.0884	0.0918
	RFP+ PGC1a cmKO	-1.253	0.1142	6.9618	0.541	0.6002	0.1002
	RFP+ PGC1a cmKO	-1.9624	0.1094	6.3513	0.587	0.6002	0.1856
	RFP+ PGC1a cmKO	-1.4111	0.0894	5.5767	0.425	0.6326	0.0871
	RFP+ PGC1a cmKO	-0.1426	0.0129	0.7709	0.443	0.0733	0.0899
	RFP+ PGC1a cmKO	-0.5591	0.0567	3.393	0.637	0.2551	0.1498
	RFP+ PGC1a cmKO	-0.8958	0.0385	2.2604	0.502	0.2482	0.1939

## Sheet: Figure 4e
Differential Expression direction in cmKO	Go Term	Fold Enrichment	P-value	False Discovery Rate
up	cellular protein modification process (GO:0006464)	1.75	1.66e-06	0.00203
up	protein modification process (GO:0036211)	1.75	1.66e-06	0.00189
up	macromolecule modification (GO:0043412)	1.75	6.18e-07	0.00109
up	cellular protein metabolic process (GO:0044267)	1.72	2.55e-07	0.000675
up	positive regulation of metabolic process (GO:0009893)	1.62	8.02e-06	0.00671
up	cellular macromolecule metabolic process (GO:0044260)	1.62	3.31e-08	0.000175
up	positive regulation of macromolecule metabolic process (GO:0010604)	1.6	3.99e-05	0.0254
up	protein metabolic process (GO:0019538)	1.6	1.69e-06	0.00179
up	negative regulation of biological process (GO:0048519)	1.53	8.08e-07	0.00117
up	negative regulation of cellular process (GO:0048523)	1.5	2.05e-05	0.0148
up	organonitrogen compound metabolic process (GO:1901564)	1.49	4.75e-06	0.00419
up	macromolecule metabolic process (GO:0043170)	1.49	4.51e-07	0.000897
up	signaling (GO:0023052)	1.47	9.55e-06	0.00723
up	cellular metabolic process (GO:0044237)	1.45	4.32e-08	0.000172
up	nitrogen compound metabolic process (GO:0006807)	1.43	8.01e-07	0.00127
up	positive regulation of biological process (GO:0048518)	1.42	9.45e-06	0.00752
up	primary metabolic process (GO:0044238)	1.42	4.32e-07	0.000982
up	organic substance metabolic process (GO:0071704)	1.42	1.47e-07	0.000467
up	cell communication (GO:0007154)	1.42	6.86e-05	0.0404
up	metabolic process (GO:0008152)	1.41	2.67e-08	0.000212
up	cellular response to stimulus (GO:0051716)	1.38	3.39e-05	0.0225
up	regulation of metabolic process (GO:0019222)	1.37	4.58e-05	0.028
up	response to stimulus (GO:0050896)	1.36	1.15e-06	0.00153
up	cellular process (GO:0009987)	1.25	5.3e-11	8.42e-07
up	regulation of biological process (GO:0050789)	1.23	2.67e-05	0.0184
up	biological_process (GO:0008150)	1.11	1.8e-06	0.00179
down	cellular component organization (GO:0016043)	1.73	5.21e-08	0.000821
down	cellular component organization or biogenesis (GO:0071840)	1.67	2.95e-07	0.00233
down	cellular component assembly (GO:0022607)	2.2	5.24e-07	0.00276
down	actin filament-based process (GO:0030029)	3.69	1.68e-06	0.00443
down	actin cytoskeleton organization (GO:0030036)	3.92	1.41e-06	0.00446
down	positive regulation of cellular component organization (GO:0051130)	2.63	1.16e-06	0.00457
down	regulation of cellular component organization (GO:0051128)	2.01	3.3e-06	0.0065
down	cellular component biogenesis (GO:0044085)	2.04	3.17e-06	0.00716
down	membrane biogenesis (GO:0044091)	15.25	5.34e-06	0.00936
down	cellular respiration (GO:0045333)	7.38	6.32e-06	0.00998
down	cardiac muscle fiber development (GO:0048739)	34.73	1.32e-05	0.016
down	respiratory electron transport chain (GO:0022904)	9.99	1.12e-05	0.0161
down	positive regulation of cellular component biogenesis (GO:0044089)	3.47	1.31e-05	0.0172
down	electron transport chain (GO:0022900)	9.47	1.55e-05	0.0175
down	positive regulation of cell projection organization (GO:0031346)	3.55	1.76e-05	0.0185
down	ATP synthesis coupled electron transport (GO:0042773)	11.58	2.25e-05	0.0208
down	organelle organization (GO:0006996)	1.8	2.14e-05	0.0211
down	circulatory system development (GO:0072359)	2.66	2.58e-05	0.0226
down	cellular process (GO:0009987)	1.21	3.45e-05	0.0272
down	membrane assembly (GO:0071709)	15.32	3.28e-05	0.0272
down	supramolecular fiber organization (GO:0097435)	3.5	3.8e-05	0.0285
down	oxidative phosphorylation (GO:0006119)	9.77	5.44e-05	0.039
down	cellular component morphogenesis (GO:0032989)	2.62	7.24e-05	0.0457
down	positive regulation of neuron projection development (GO:0010976)	3.72	7.03e-05	0.0462
down	cardiac muscle cell development (GO:0055013)	9.33	6.89e-05	0.0473

## Sheet: Figure 5c
In vitro PSC-CM d30 cell size
Control	PQQ	WY14643
539.407	16229.3	2032.33
5987.98	9200.07	1124.77
2224.47	8614.14	2731.78
8603.25	7645.55	2624.07
2636.97	7093.48	2397.34
727.03	7032.61	747.671
508.445	6105.45	1340.05
886.272	5965.32	1378.03
1071.8	5811.73	872.968
3134.2	5793.5	4729.28
1799.55	5444.86	717.677
918.201	5378.02	947.63
1853.82	5311.5	802.095
5498.24	5309.89	747.671
2720.98	5304.09	1340.05
1645.31	5233.21	1378.03
5499.53	5032.2	872.968
5248.85	4828.05	4729.28
744.688	4692.19	717.677
2521.91	4672.28	947.63
702.519	4583.1	802.095
1002.7	4507.39	835.637
3468.17	4461.84	5685.06
4281.63	4400.72	3106.95
1555.27	4395	6025.31
5436.66	4357.42	651.158
2284.86	4344.93	971.658
1748.52	4333.56	556.581
1276.43	4202.37	1449.62
2271.15	4138.6	1716.91
2696.17	4123.6	594.396
4006.29	4030.47	2185.44
1924.29	3948.8	1817.94
5086.95	3898	5336.02
3994.55	3832.77	2040.88
433.181	3784.64	1177.74
689.114	3774.96	4397.58
284.62	3731.1	3183.31
1692.48	3693.12	1853.98
1560.33	3670.22	1129.37
1737.71	3641.75	1579.92
4038.7	3623.62	1003.18
3155.58	3561.78	895.222
1059.16	3557.5	279.863
433.46	3492.92	722.434
755.895	3483.41	3147.1
2688.14	3483.16	3727.95
1064.66	3470.34	1979.84
1073.49	3397.3	4008.54
743.559	3319.89	5364.72
717.596	3037.05	3076.72
1546.46	2990.84	1072.69
2680.51	2986.09	1494.62
1690.3	2914.17	1541.54
2062.89	2906.91	2606.49
2138.84	2891.99	1896.07
3933.07	2859.99	634.549
10338.7	2730.09	3016.49
6468.53	2683.97	3518.96
2788.22	2670.18	1468.41
1213.7	2663.17	1049.14
1115.18	2648.49	6530.45
805.482	2628.58	4321.7
2549.89	2625.11	2274.38
482.262	2560.45	1801.01
397.038	2494.82	7447.95
255.306	2478.45	3442.39
98.905	2416.61	4838.39
436.679	2324.86	5001.36
283.655	2287.42	5557.11
460.552	2269.38	8591.71
783.47	2241.72	5685.51
4064.18	2212.13	1949.77
635.274	2155.69	4843.21
431.042	2146.98	1254.02
838.217	2102.14	5786.82
2430.72	2072.48	1002.47
2627.85	2060.63	552.793
2037.01	1988.39	1394.09
824.349	1918.8	4353.6
323.563	1918.48	5462.04
1134.69	1916.47	3777.54
482.805	1909.45	6756.05
5269.98	1868.98	2657.36
3992.17	1823.1	3598.22
2406.85	1815.12	5727.79
1235.15	1790.52	4000.4
2255.43	1784.23	1080.75
929.811	1763.51	825.075
3462.36	1733.04	1359.4
1968.71	1700.3	2787.34
1965.09	1699.09	1335.7
2070.06	1635.88	588.59
612.618	1566.54	1778.11
370.328	1563.71	4116.5
992.46	1544.12	3630.96
972.222	1503.81	4066.68
1323.44	1487.84	1683.29
717.677	1473.81	2067.89
986.655	1461.24	2532.55
1192.82	1391.65	3614.99
1344.73	1376.58	4528.84
2700.18	1360.77	5263.69
744.768	1338.44	949.646
744.768	1322.72	3283.93
1798.02	1304.49	2865.63
476.032	1294.33	3360.69
860.471	1290.55	2986.33
1569.36	1284.34	7229.34
4871.11	1216.69	4636.8
2029.59	1206.37	710.179
1570.57	1166.54	2241.4
2844.75	1126.22	498.125
2125.7	1095.42	1906.55
687.925	1050.92	1555.33
2315.01	1043.74	616.81
1829.95	1039.22	3639.75
2047.33	1037.69	2141.99
2711.55	1021.97
2303.57	914.089
3727.87	889.175
2039.59	876.113
960.692	853.537
1669.58	827.252
879.58	821.285
2066.92	798.064
1307.07	794.597
1096.07	770.973
1848.74	762.426
1899.53	750.815
3337.39	736.383
850.876	734.609
600.927	727.926
600.927	704.615
1806.17	694.133
2010.32	686.393
1672.72	678.25
947.389	677.605
2886.35	660.269
3870.67	621.487
896.754	593.267
1427.21	561.983
1776.9	542.148
2327.43	535.859
865.792	518.605
3616.2	510.542
3592.9	509.816
2863.77	494.738
2855.23	480.225
2277.2	371.296
2515.46	333.723
2525.94	329.046
2767.99	328.966
1718.28	316.387
1229.19	310.663
2018.78	292.199
6496.51	261.56
1655.31	250.352
1227.25	222.052
1658.29	161.661
1754.97	133.521
1728.36	128.684
2323.48
2491.27
2254.22
6014.91
1002.54
1208.46
1861.88
1752.22
2647.2
2794.43
3992.82
1985.4
1547.99
2397.58
1279.9
1851.08
1551.3
1146.62
1195.89
622.938
596.411
579.479
1503.73
590.767
1300.95
804.917
488.369
1149.53
465.47
392.259

## Sheet: Figure 5g
hPSC-CM area
PQQ_YAP inh	PQQ_WY	WY_YAP	WY	PQQ_WY _YAP	PQQ	Control
492.8	2279.49	428.545	817.149	588.861	539.981	973.627
465.939	1234.11	499.339	2224.71	877.988	271.935	468.693
560.128	1116.96	818.334	819.87	567.956	929.697	343.929
759.038	584.311	856.957	834.354	301.016	913.344	368.9
344.1	984.239	634.521	914.629	369.961	800.027	371.375
524.489	592.08	561.751	839.445	685.826	590.364	958.645
648.259	2511.58	379.519	1053.72	1161.19	692.897	452.297
299.551	1282.96	544.239	668.536	587.005	524.954	594.783
394.837	1049.59	489.684	1082.11	775.41	795.298	741.026
349.586	476.56	490.254	705.316	643.398	230.214	649.409
592.036	1140.27	913.488	348.576	497.818	424.984	569.592
598.444	1283.83	483.934	724.409	642.912	317.456	405.184
420.995	578.605	471.118	561.444	628.46	426.929	525.75
280.152	521.636	710.013	733.362	688.743	1058.53	515.629
373.506	547.18	814.164	1266.19	281.26	1949.15	287.58
403.878	409.233	766.105	574.567	570.785	719.414	558.985
478.623	695.661	417.66	672.443	290.895	1072.14	393.649
640.578	270.891	531.599	686.883	498.967	580.154	285.061
350.727	758.687	331.108	768.211	334.781	2017.08	1129.68
409.101	903.13	521.724	882.452	911.179	1322.29	1026.88
569.871	806.22	450.929	1162.12	1929.75	500.382	1244.9
741.175	774.926	361.217	953.96	891.468	418.973	443.944
375.13	446.364	573.69	535.65		764.096	417.824
599.497	420.161	463.876	981.361		1248.12	885.015
511.365	1436.79	285.023	721.845		894.208	569.945
352.395	714.314	476.429	700.145		848.642	733.645
1920.57	1243.54	386.585	911.577		1323.79	541.439
1653.89	980.421	392.203	558.675		1489.57	514.259
900.145	775.541	286.955	962.534		1255.59	352.548
390.36	1799.33	779.579	717.116		599.335	893.368
455.932	1519.44	452.596	1245.38		1863.5	643.531
785.592		448.032	687.108		594.209	1272.57
533.311		820.221	969.384		1182.89	445.579
326.939		599.804	899.865		687.549	640.702
690.613		787.26	1447.49		1442.81	813.286
511.717		776.506	1907.92		745.092
417.704		505.572	1368.03
568.116		763.91	1784.57
488.06		416.299	957.584
588.832		493.765	944.37
627.28			634.559
			768.913
			561.106
			406.731
			3229.1
			709.559
			573.79
			453.181
			544.312
			984.985
			907.82
			1436.75

## Sheet: Figure S1e
KEGG_pathway	DE_qvalue	q-value
Oxidative_phosphorylation	0.00137681	1.26655e-11
Alzheimers_disease	0.00217649	3.49749e-11
Parkinsons_disease	0.00101534	1.11727e-10
Huntingtons_disease	0.00859784	1.14596e-07
Cardiac_muscle_contraction	0.00318765	2.14128e-05
Intestinal_immune_network_for_IgA_production	0.103455	0.000297293
Dilated_cardiomyopathy	0.0377486	0.00293597
Hypertrophic_cardiomyopathy_(HCM)	0.0276938	0.00293597
Staphylococcus_aureus_infection	0.248583	0.00293597
PPAR_signaling_pathway	0.0849059	0.00380601
Leishmaniasis	0.0849059	0.00508402
ABC_transporters	0.298294	0.00669479
Peroxisome	0.103455	0.00704368
Butirosin_and_neomycin_biosynthesis	0.103455	0.0126401
ECM-receptor_interaction	0.0132715	0.0192427
Type_I_diabetes_mellitus	0.705086	0.0236188
Allograft_rejection	0.646205	0.0236188
Fatty_acid_degradation	0.137449	0.0242738
Graft-versus-host_disease	0.68937	0.0244899
HIF-1_signaling_pathway	0.242166	0.0283328
Pathways_in_cancer	0.0238676	0.042562
Calcium_signaling_pathway	0.538227	0.042562
Chagas_disease_(American_trypanosomiasis)	0.242166	0.042562
Viral_myocarditis	0.46415	0.042562
Biosynthesis_of_unsaturated_fatty_acids	0.0423895	0.042562
Asthma	0.529643	0.042562
Focal_adhesion	0.0961994	0.0558795
Hematopoietic_cell_lineage	0.623969	0.0558795
Arrhythmogenic_right_ventricular_cardiomyopathy_(ARVC)	0.298294	0.0558795
Autoimmune_thyroid_disease	0.78132	0.0558795
Glycerolipid_metabolism	0.452924	0.0558795
Tuberculosis	0.834858	0.0625603
TNF_signaling_pathway	0.261109	0.0625603
Rheumatoid_arthritis	0.806586	0.0665614
Osteoclast_differentiation	0.834858	0.0816765
Toxoplasmosis	0.261109	0.0816765
Bile_secretion	0.697887	0.0816765
Vitamin_B6_metabolism	0.0687355	0.0816765
Fatty_acid_elongation	0.298294	0.0849571
Vascular_smooth_muscle_contraction	0.834858	0.0849581
Gap_junction	0.331184	0.0978703
Notch_signaling_pathway	0.380348	0.101248
Sulfur_metabolism	0.0849059	0.115671
Cytokine-cytokine_receptor_interaction	0.985555	0.117938
Small_cell_lung_cancer	0.0312956	0.130876
Antigen_processing_and_presentation	0.983303	0.130876
Fructose_and_mannose_metabolism	0.729336	0.132926
Cell_adhesion_molecules_(CAMs)	0.623969	0.137354
Inflammatory_bowel_disease_(IBD)	0.452924	0.139759
Aldosterone-regulated_sodium_reabsorption	0.753407	0.145871
B_cell_receptor_signaling_pathway	0.943042	0.193649
MAPK_signaling_pathway	0.489071	0.196285
Salivary_secretion	0.946851	0.205412
Tyrosine_metabolism	0.623969	0.206548
Phagosome	0.946851	0.207961
Natural_killer_cell_mediated_cytotoxicity	0.973715	0.207961
Adipocytokine_signaling_pathway	0.664617	0.207961
Type_II_diabetes_mellitus	0.697887	0.207961
Folate_biosynthesis	0.500561	0.207961
NOD-like_receptor_signaling_pathway	0.753407	0.221808
Insulin_secretion	0.72161	0.228152
Mineral_absorption	0.524792	0.228152
Carbohydrate_digestion_and_absorption	0.774253	0.228152
Herpes_simplex_infection	0.954222	0.240988
Pertussis	0.623969	0.240988
Nitrogen_metabolism	0.248583	0.240988
Proximal_tubule_bicarbonate_reclamation	0.834858	0.240988
Fc_gamma_R-mediated_phagocytosis	0.348057	0.24393
Glycerophospholipid_metabolism	0.993698	0.260243
Renin-angiotensin_system	0.328365	0.276217
T_cell_receptor_signaling_pathway	0.890912	0.293208
Regulation_of_actin_cytoskeleton	0.347288	0.295823
Chemokine_signaling_pathway	1	0.295823
Pyruvate_metabolism	0.708457	0.304089
Acute_myeloid_leukemia	0.943225	0.325109
Primary_immunodeficiency	0.973715	0.329193
Glycolysis_/_Gluconeogenesis	0.623969	0.336639
Metabolism_of_xenobiotics_by_cytochrome_P450	0.999174	0.355492
Amoebiasis	0.664617	0.366572
Prolactin_signaling_pathway	0.946851	0.366572
Renal_cell_carcinoma	0.452924	0.376553
Circadian_entrainment	0.729336	0.380534
Propanoate_metabolism	0.452924	0.380534
Influenza_A	1	0.387867
Morphine_addiction	0.72161	0.387867
Apoptosis	0.985555	0.387867
Tryptophan_metabolism	0.707436	0.387867
Galactose_metabolism	0.943042	0.387867
Citrate_cycle_(TCA_cycle)	0.983303	0.387867
Fatty_acid_biosynthesis	0.814651	0.387867
Cyanoamino_acid_metabolism	0.498964	0.387867
Complement_and_coagulation_cascades	0.973715	0.395598
VEGF_signaling_pathway	1	0.399113
Glutathione_metabolism	0.594282	0.40805
Endocrine_and_other_factor-regulated_calcium_reabsorption	0.954222	0.40805
Melanoma	0.943042	0.426248
Insulin_signaling_pathway	0.946851	0.433684
Retrograde_endocannabinoid_signaling	0.735249	0.433684
Amino_sugar_and_nucleotide_sugar_metabolism	0.523895	0.43922
Alanine__aspartate_and_glutamate_metabolism	0.72161	0.43922
Leukocyte_transendothelial_migration	0.946851	0.451235
Cholinergic_synapse	0.523895	0.451235
Drug_metabolism_-_cytochrome_P450	1	0.451235
Glioma	0.72161	0.451235
Porphyrin_and_chlorophyll_metabolism	0.983303	0.451235
Estrogen_signaling_pathway	0.729336	0.471813
Axon_guidance	0.103455	0.480426
Lysine_biosynthesis	0.298294	0.500214
Valine__leucine_and_isoleucine_degradation	0.943042	0.506308
Phenylalanine__tyrosine_and_tryptophan_biosynthesis	0.943042	0.51517
Toll-like_receptor_signaling_pathway	0.946468	0.52326
Glycosphingolipid_biosynthesis_-_globo_series	0.8242	0.52326
Glycine__serine_and_threonine_metabolism	0.422026	0.544527
Bladder_cancer	0.586639	0.544527
Jak-STAT_signaling_pathway	1	0.547497
Pancreatic_secretion	1	0.547497
Chemical_carcinogenesis	1	0.547497
Fc_epsilon_RI_signaling_pathway	0.943042	0.547497
Non-small_cell_lung_cancer	0.774253	0.547497
beta-Alanine_metabolism	0.623969	0.547497
Phenylalanine_metabolism	0.788883	0.547497
Primary_bile_acid_biosynthesis	0.862492	0.547497
Caffeine_metabolism	0.946851	0.55132
Arachidonic_acid_metabolism	1	0.573862
Prostate_cancer	0.729336	0.577333
Selenocompound_metabolism	0.726703	0.593329
Gastric_acid_secretion	0.946851	0.604313
Pancreatic_cancer	0.416131	0.604313
alpha-Linolenic_acid_metabolism	0.956747	0.604313
Ubiquinone_and_other_terpenoid-quinone_biosynthesis	0.973715	0.604313
Taurine_and_hypotaurine_metabolism	0.79472	0.604313
Legionellosis	0.946851	0.608712
PI3K-Akt_signaling_pathway	0.946851	0.619382
Other_glycan_degradation	1	0.619382
Long-term_potentiation	0.862492	0.647694
Prion_diseases	0.862492	0.651369
African_trypanosomiasis	0.954222	0.651369
Purine_metabolism	0.623969	0.655571
Endometrial_cancer	0.943042	0.655571
Long-term_depression	0.726703	0.669512
HTLV-I_infection	0.348057	0.675729
Protein_digestion_and_absorption	0.257814	0.675729
ErbB_signaling_pathway	0.623969	0.675729
Salmonella_infection	0.985555	0.675729
mTOR_signaling_pathway	0.834858	0.675729
Glycosaminoglycan_biosynthesis_â€“_chondroitin_sulfate_/_dermatan_sulfate	0.834858	0.675729
Thiamine_metabolism	0.644803	0.675729
Thyroid_hormone_synthesis	0.943042	0.67617
Starch_and_sucrose_metabolism	0.946851	0.676937
Neuroactive_ligand-receptor_interaction	1	0.680088
GnRH_signaling_pathway	0.946851	0.680088
Thyroid_cancer	0.946851	0.680088
Butanoate_metabolism	0.946851	0.680088
Colorectal_cancer	0.708457	0.696732
Pentose_phosphate_pathway	0.726703	0.714632
Transcriptional_misregulation_in_cancer	0.834858	0.721165
Dorso-ventral_axis_formation	0.985555	0.734486
Fat_digestion_and_absorption	1	0.751288
Measles	1	0.752772
Retinol_metabolism	1	0.803097
Vitamin_digestion_and_absorption	1	0.803097
Glycosphingolipid_biosynthesis_-_ganglio_series	0.8242	0.803097
Glycosaminoglycan_biosynthesis_-_keratan_sulfate	1	0.803097
Glutamatergic_synapse	0.973715	0.829055
Glyoxylate_and_dicarboxylate_metabolism	1	0.830894
Glycosphingolipid_biosynthesis_-_lacto_and_neolacto_series	0.847131	0.830894
NF-kappa_B_signaling_pathway	1	0.840507
Phosphatidylinositol_signaling_system	1	0.843605
Systemic_lupus_erythematosus	1	0.850049
Melanogenesis	0.708457	0.850049
TGF-beta_signaling_pathway	0.500561	0.850049
Chronic_myeloid_leukemia	0.788883	0.850049
Maturity_onset_diabetes_of_the_young	1	0.850049
Basal_cell_carcinoma	0.708457	0.86016
Collecting_duct_acid_secretion	1	0.867528
Arginine_and_proline_metabolism	0.8242	0.877016
Neurotrophin_signaling_pathway	1	0.891534
Phototransduction	1	0.891534
Sphingolipid_metabolism	1	0.903427
Ovarian_steroidogenesis	1	0.907725
Endocytosis	0.936594	0.908159
Histidine_metabolism	0.529643	0.908159
Lysine_degradation	0.862492	0.909826
GABAergic_synapse	0.729336	0.922429
Linoleic_acid_metabolism	1	0.922429
Other_types_of_O-glycan_biosynthesis	1	0.922429
Ether_lipid_metabolism	1	0.932875
Nicotinate_and_nicotinamide_metabolism	1	0.932875
Circadian_rhythm	0.973715	0.932875
Synthesis_and_degradation_of_ketone_bodies	0.973715	0.938571
Synaptic_vesicle_cycle	1	0.942383
Adherens_junction	1	0.975838
Proteasome	1	0.980912
Hepatitis_B	0.946851	0.993069
Progesterone-mediated_oocyte_maturation	0.103455	0.993069
RNA_degradation	0.834858	0.993069
SNARE_interactions_in_vesicular_transport	1	0.993069
Glycosaminoglycan_biosynthesis_-_heparan_sulfate_/_heparin	1	0.993069
Olfactory_transduction	1	1
MicroRNAs_in_cancer	1	1
Viral_carcinogenesis	1	1
Proteoglycans_in_cancer	0.980792	1
Epstein-Barr_virus_infection	1	1
Alcoholism	1	1
Protein_processing_in_endoplasmic_reticulum	1	1
RNA_transport	1	1
Hippo_signaling_pathway	0.595582	1
Ribosome	1	1
Wnt_signaling_pathway	0.8242	1
Ubiquitin_mediated_proteolysis	1	1
Tight_junction	1	1
Hepatitis_C	1	1
Dopaminergic_synapse	0.943042	1
Spliceosome	1	1
Serotonergic_synapse	1	1
Cell_cycle	0.000741141	1
Lysosome	1	1
Oocyte_meiosis	0.196409	1
Pyrimidine_metabolism	0.72161	1
mRNA_surveillance_pathway	1	1
Ribosome_biogenesis_in_eukaryotes	1	1
Bacterial_invasion_of_epithelial_cells	1	1
RIG-I-like_receptor_signaling_pathway	1	1
Amphetamine_addiction	0.946851	1
p53_signaling_pathway	0.46415	1
Taste_transduction	1	1
Aminoacyl-tRNA_biosynthesis	1	1
Inositol_phosphate_metabolism	1	1
Drug_metabolism_-_other_enzymes	1	1
Cytosolic_DNA-sensing_pathway	1	1
Steroid_hormone_biosynthesis	1	1
Amyotrophic_lateral_sclerosis_(ALS)	1	1
Fanconi_anemia_pathway	0.141276	1
N-Glycan_biosynthesis	1	1
Hedgehog_signaling_pathway	0.995614	1
Cocaine_addiction	0.862492	1
Malaria	0.985555	1
Nucleotide_excision_repair	0.954222	1
Vasopressin-regulated_water_reabsorption	1	1
Basal_transcription_factors	1	1
Nicotine_addiction	1	1
Cysteine_and_methionine_metabolism	1	1
Base_excision_repair	0.806586	1
DNA_replication	0.000234811	1
Regulation_of_autophagy	1	1
Pentose_and_glucuronate_interconversions	1	1
Protein_export	1	1
RNA_polymerase	1	1
Mucin_type_O-Glycan_biosynthesis	0.997387	1
Homologous_recombination	0.314944	1
Ascorbate_and_aldarate_metabolism	1	1
Glycosylphosphatidylinositol(GPI)-anchor_biosynthesis	1	1
Mismatch_repair	0.623969	1
Terpenoid_backbone_biosynthesis	1	1
One_carbon_pool_by_folate	0.103455	1
Steroid_biosynthesis	0.298294	1
Pantothenate_and_CoA_biosynthesis	0.983303	1
Non-homologous_end-joining	0.726703	1

## Sheet: Figure S3e
Mitochondrial density
Control	Treated
0.0785247	0.723145
0.142304	0.741325
0.0325884	0.434606
0.0293263	0.334635
0.114563	0.342158
0.231701	0.324413
0.112952	0.242301
0.158944	0.250725
0.0804677	0.269707
	0.283105
	0.191753
	0.227782
	0.219862
	0.315068

## Sheet: Figure S3g,h
Control OCR	Treated OCR	Control ECAR/OCR	Treated ECAR/OCR
2.96833	5.85399	0.223675	0.200052
2.48404	13.2456	0.268116	0.0627806
2.41128	5.00602	0.232221	0.203629
2.22263	6.82542	0.252901	0.139598
2.19031	4.52917	0.294223	0.269434
2.66205	3.19159	0.23367	0.174255
1.85768	7.6362	0.250303	0.142322
3.13444	6.36589	0.206193	0.154178
2.81091	8.5354	0.235519	0.143644
4.24372	4.71592	0.162976	0.183021
2.73894	6.08328	0.30911	0.143416
3.46039	6.34008	0.251262	0.148131
2.84826	8.98303	0.198466	0.115654
2.0191	7.14655	0.237101	0.170469
3.80776	8.67386	0.18593	0.116236
3.28534	5.21281	0.152519	0.152446
1.47273	6.67443	0.288484	0.131057
	12.6189		0.084363
